# Supplementary material for: Human Estrogen Receptor Alpha Antagonists, Part 3: 3-D Pharmacophore and 3-D QSAR Guided Brefeldin A Hit-to-Lead Optimization toward New Breast Cancer Suppressants
Source: Molecules. 2022 Apr 28;27(9):2823. doi: 10.3390/molecules27092823 (PMC9101642; doi:10.3390/molecules27092823)
Supplement: Supplementary file 1 [file molecules-27-02823-s001.zip]

Archive with 1 entries (1 files):
- molecules-1660584-supplementary.pdf
